# Supplementary material for: Overexpression of Map3k7 activates sinoatrial node-like differentiation in mouse ES-derived cardiomyocytes
Source: PLoS One. 2017 Dec 27;12(12):e0189818. doi: 10.1371/journal.pone.0189818 (PMC5744947; doi:10.1371/journal.pone.0189818)
Supplement: S1 Tables — Original data underlying Figures: Four Excel sheets including: 1) growth rate data 2) beat rates for individual embryos bodies 3) Calcium transient rate data in response to Norepinephrine 4) Calcium transient rate data in response to Norepinephrine. (XLS) [file pone.0189818.s001.xls]

## Sheet: growth rate data
Growth Curve Data for (TAK40 & R1)
Sample	D0	D1		D1 AVG	D2		D2 AVG	D3		D3 AVG	D4		D4 AVG		R1	AVG				Samples	Days	R1 AVG	TAK40 AVG	stdev r1	stdevtak40
R1 Trial 1	1000000	800000	880000	840000	3800000	3500000	3650000	13600000	13400000	13500000	54600000	51200000	52900000		D0	1000000				D0	0	1000000	1000000	0	0
R1 Trial 2	1000000	680000	790000	735000	3700000	3650000	3675000	17700000	16200000	16950000	48600000	52800000	50700000		D1	781667				D1	1	781667	1.16667e+06	53463.4	77674.5
R1 Trial 3	1000000	740000	800000	770000	4600000	4550000	4575000	12600000	11500000	12050000	51600000	56000000	53800000		D2	3966667				D2	2	3966667	7741667	526980	1.70776e+06
Main AVG	1000000			781667			3.96667e+06			1.41667e+07			5.24667e+07		D3	14166667				D3	3	14166667	27850000	2.51711e+06	1.32571e+06
STD DEV				53463.4			526980			2.51711e+06			1.59478e+06		D4	52466667				D4	4	52466667	68800000	1.59478e+06	3.18316e+06
Growth Curve Data for (TAK40 & R1)
Sample	D0	D1		D1 AVG	D2		D2 AVG	D3		D3 AVG	D4		D4 AVG		TAK40	AVG
TAK40 Trial 1	1000000	1140000	1020000	1080000	8650000	8550000	8600000	28000000	28300000	28150000	75300000	67500000	71400000		D0	1000000
TAK40 Trial 2	1000000	1240000	1220000	1230000	8600000	9100000	8850000	26800000	26000000	26400000	70500000	60000000	65250000		D1	1.16667e+06
TAK40 Trial 3	1000000	1200000	1180000	1190000	5850000	5700000	5775000	28500000	29500000	29000000	67500000	72000000	69750000		D2	7741667
Main AVG	1000000			1.16667e+06			7.74167e+06			27850000			68800000		D3	27850000
STD DEV	0			77674.5			1.70776e+06			1.32571e+06			3.18316e+06		D4	68800000
Growth Curve Data for R1 EBs (D4-D7)
Sample	D0	D4		D4 AVG	D5		D5 AVG	D6		D6 AVG	D7		D 7 AVG		R1	AVG		Samples	Days	R1 AVG	TAK40 AVG	stdev r1	stdevtak40
R1 Trial 1	6000	280000	180000	230000	410000	390000	400000	240000	220000	230000	210000	280000	245000		D0	6000
R1 Trial 2	6000	100000	240000	170000	450000	460000	455000	270000	280000	275000	210000	200000	205000		D4	213333		D0	0	6000	6000	0	0
R1 Trial 3	6000	300000	180000	240000	430000	410000	420000	320000	220000	270000	140000	130000	135000		D5	425000		D4	4	213333	113333	77674.5	62115.5
Main AVG	6000			213333			425000			258333			195000		D6	258333		D5	5	425000	361667	1707764	57951.1
STD DEV	0			37859.4			27838.8			24664.4			55677.6		D7	195000		D6	6	258333	486667	1325707	86938.7
																		D7	7	195000	1078333	3183159	1192270
Growth Curve Data for TAK40 EBs (D0-D7)
Sample	D0	D4		D4 AVG	D5		D5 AVG	D6		D6 AVG	D7		D 7 AVG		TAK40	AVG
R1 Trial 1	6000	70000	300000	185000	340000	440000	390000	420000	420000	420000	420000	4500000	2460000		D0	6000
R1 Trial 2	6000	80000	70000	75000	440000	360000	400000	640000	530000	585000	430000	330000	380000		D4	113333
R1 Trial 3	6000	90000	70000	80000	270000	320000	295000	480000	430000	455000	440000	360000	400000		D5	361667
Main AVG	6000			113333			361667			486667			1080000		D6	486667
STD DEV	0			62115.5			57951.1			86938.7			1.19516e+06		D7	1078333

## Sheet: beat rate data
	CGR8					TAK1					R1
	Day 11	Day 12	Day 15	Day 16		Day 11	Day 12	Day 15	Day 16		Day 11	Day 12	day 15	day 16
	56.5	36	39.6473	58.2022		101	87.5	97	228		104	43.5	220	141
	56.5	19	112.699	36.6636		33	60	87	226		57	43.5	136	58
	29.5	32	108.916	96.9863		64	21.5	29	172		109	44.5	32	62
	33	34	115.327	20.6284		52	66.5	164	196		75	13	50	90
	24.5	42	29.6629	54.2753		38	54	128	230		71	17	70	121
	62	36	61.1739	85.7197		22	84.5	169.5	138		39	52.5	126	90
	64	46	111.938	59.8915		39	34.5	92	125		60	46.5	102	36
	25.5	60	60.9945	58.2022		56	26.5	61	212		37	35.5	98	48
	54	37	61.3095	36.6636		23	43.5	98	141		29	40.5	120	108
	49	52	50.5971	96.9863		64.5	92	54	164		77	40	88	118
	55.5	49	19.4422	20.6284		48	104	96	116			44	48	114
	24.5	66	41.497	54.2753		30	109	127	46			42.5	52
	41.5	65	39.6473	85.7197			58	51	144			38.5	48
	41.5	24	112.699	59.8915			90	95	162			22.5	44
	50	47	108.916	36			37	72	44			27.5	46
	52.5	63	115.327	84			72	236	40			85.5	70
	56	23	29.6629	108			66	122	220			51.5	106
	49	52	61.1739	120			101	190	114			44	90
	67	56	111.938				52	156	190			36.5	32
	37	45	60.9945				53	54	184			96.5	62
			61.3095				66	132	168			62	48
			50.5971				55	170	104			91
			19.4422				76	152	96			67
			41.497				77	184	108			33
							111	122				17
							79	140				67
								42				40
								116				15
								162				24
								126				25
								70				50
								152				80
								35				29
								158				20
												35
quartile	35.5		41.0346	41.0665		40.125		75.75	112.5	1st	33		48	60
1st	48		61.0842	59.0468	1st	59		122	153	2nd	43.5		70	90
2nd	56		109.672	85.7197	2nd	78.5		155	191.5	3rd	62		102	116
3rd	115.327		115.327	120	3rd	111		236	230	4th	109		220	141
4th					4th
mean	44.3131	41.8301	58.8914	58.0169	Mean	43.2857	63.2635	103.46	134.254	Mean	60.5754	38.569	70.695	82.7607
st dev	13.5247	14.036	34.4131	29.6039	st dev	22.2501	24.8958	50.2906	57.9608	StDev	27.03	21.3444	44.965	44.965
standard error	3.02422	3.13855	7.02454	6.97771		6.42305	4.88246	8.62476	11.8312		9.01001	3.60787	9.81216	13.5574

## Sheet: Ca+ transient Norepinephrine
	Avg Beats during Initial Washes	BPM	Std Dev		Avg Beats during NorEpinephrine 1uM wash	BPM	Std Dev
Cell 1	11.6667	70	2.44949		13.25	79.5	3.59398
Cell 2	15	90	1.09545		18	108	1.41421
Cell 3	17.5	105	0.547723		20.6667	124	1.52753
Cell 4	10.4444	62.6667	1.01379		20.5	123	0.707107
Cell 5	17.1111	102.667	0.600925		20.5	123	0.707107
Cell 6	11.8889	71.3333	1.76383		23	138	0
	Percent Increase from 1uM NorEpinephrine
Cell 1	13.5714
Cell 2	20
Cell 3	18.0952
Cell 4	96.2766
Cell 5	19.8052
Cell 6	93.4579
	41.4084
	36.4672
	5.13912
	0.0006

## Sheet: Ca+ transient  acetylcholine
	Avg Beats during Initial Washes	BPM	Std Dev		Avg Beats during Acetylcholine 0.01uM wash	BPM	Std Dev		Avg Beats during Acetylcholine 0.1uM wash	BPM	Std Dev		Avg Beats during Final Wash	BPM	Std Dev
Cell 1	21	126	1.41421		19.3333	116	0.57735		20	120	1		17.8333	107	0.752773
Cell 2	11.5333	69.2	0.743223		9	54	1		9.33333	56	0.57735		10.6667	64	0.57735
Cell 3	10.4444	62.6667	1.01379		10.3333	62	0.57735		11	66	0		11.3333	68	0.57735
Cell 4	16.4444	98.6667	0.726483		15	90	0		15	90	0		17.3333	104	0.57735
Cell 5	11	66	0		10	60	0		10.6667	64	0.57735		12.3333	74	0.57735
Cell 6	13.6667	82	0.866025		12	72	1		12.3333	74	0.57735		13	78	1
	Percent Reduction from 0.01uM Acetylcholine				Percent Reduction from 0.1uM Acetylcholine				Percent Comparison of Final Wash with Initial
Cell 1	7.93651				4.7619				15.0794
Cell 2	21.9653				19.0751				7.51445
Cell 3	1.06383				-5.31915				-8.51064
Cell 4	8.78378				8.78378				-5.40541
Cell 5	9.09091				3.0303				-12.1212
Cell 6	12.1951				9.7561				4.87805
stDev	6.84438				6.23884
geomean	7.51829				7.49098
%score	4.76178				5.20207
p-value	0.0006				0.0006
